# Supplementary material for: Disrupting Poly(ADP-ribosyl)ating Pathway Creates Premalignant Conditions in Mammalian Liver
Source: Int J Mol Sci. 2023 Dec 6;24(24):17205. doi: 10.3390/ijms242417205 (PMC10743425; doi:10.3390/ijms242417205)
Supplement: Supplementary file 1 [file ijms-24-17205-s001.zip]

Archive with 1 entries (1 files):
- ijms-2718357-supplementary.pdf
